# Supplementary material for: Effects of Deep Tillage on Rhizosphere Soil and Microorganisms During Wheat Cultivation
Source: Microorganisms. 2024 Nov 16;12(11):2339. doi: 10.3390/microorganisms12112339 (PMC11596494; doi:10.3390/microorganisms12112339)
Supplement: Supplementary file 1 [file microorganisms-12-02339-s001.zip]

Archive with 1 entries (1 files):
- microorganisms-3280204-supplementary.jpg
